# Supplementary material for: The Salivary Microbiome in Polycystic Ovary Syndrome (PCOS) and Its Association with Disease-Related Parameters: A Pilot Study
Source: Front Microbiol. 2016 Aug 25;7:1270. doi: 10.3389/fmicb.2016.01270 (PMC4996828; doi:10.3389/fmicb.2016.01270)
Supplement: Supplementary Data Sheet 2 — Taxa comparisons of saliva samples from PCOS patients and healthy controls. Detected taxa and group comparisons on phylum, class, order, family, genus, and OTU level. FDR, Benjamini-Hochberg false discovery rate correction for multiple testing. Mean relative abundances are shown. Square brackets indicate a Greengenes suggested taxonomic assignment. [file DataSheet2.xlsx]

## Sheet: Phylum
OTU	Test-Statistic	P	FDR_P	Bonferroni_P	Control_mean	PCOS_mean
k__Bacteria;p__Actinobacteria	364	0.00347002	0.0242901	0.0242901	0.082666	0.0648055
k__Bacteria;p__TM7	302.5	0.1407	0.492448	0.984897	0.014804	0.0106325
k__Bacteria;p__Bacteroidetes	265	0.55569	0.706082	1	0.439567	0.430638
k__Bacteria;p__SR1	263.5	0.579299	0.706082	1	0.0082758	0.00678054
k__Bacteria;p__Fusobacteria	261	0.620618	0.706082	1	0.0792323	0.0855565
k__Bacteria;p__Proteobacteria	259	0.654273	0.706082	1	0.118577	0.108032
k__Bacteria;p__Firmicutes	256	0.706082	0.706082	1	0.256878	0.293555

## Sheet: Class
OTU	Test-Statistic	P	FDR_P	Bonferroni_P	Control_mean	PCOS_mean
k__Bacteria;p__Actinobacteria;c__Actinobacteria	339	0.0196244	0.255117	0.255117	0.0690496	0.0563147
k__Bacteria;p__TM7;c__TM7-3	302.5	0.1407	0.727668	1	0.014804	0.0106325
k__Bacteria;p__Firmicutes;c__Erysipelotrichi	298.5	0.167923	0.727668	1	0.0051011	0.0038396
k__Bacteria;p__Actinobacteria;c__Coriobacteriia	290	0.238576	0.775373	1	0.0136163	0.00849081
k__Bacteria;p__Proteobacteria;c__Betaproteobacteria	267	0.524518	0.793402	1	0.0795072	0.06932
k__Bacteria;p__Firmicutes;c__Bacilli	266	0.539977	0.793402	1	0.142847	0.172862
k__Bacteria;p__SR1;c__	263.5	0.579299	0.793402	1	0.0082758	0.00678054
k__Bacteria;p__Bacteroidetes;c__Bacteroidia	263	0.587739	0.793402	1	0.43315	0.413099
k__Bacteria;p__Proteobacteria;c__Epsilonproteobacteria	261.5	0.612286	0.793402	1	0.0080237	0.00887464
k__Bacteria;p__Fusobacteria;c__Fusobacteriia	261	0.620618	0.793402	1	0.0792323	0.0855565
k__Bacteria;p__Bacteroidetes;c__Flavobacteriia	258	0.671341	0.793402	1	0.00641681	0.017539
k__Bacteria;p__Proteobacteria;c__Gammaproteobacteria	247	0.868951	0.941363	1	0.0310458	0.0298379
k__Bacteria;p__Firmicutes;c__Clostridia	242	0.9624	0.9624	1	0.10893	0.116853

## Sheet: Order
OTU	Test-Statistic	P	FDR_P	Bonferroni_P	Control_mean	PCOS_mean
k__Bacteria;p__Actinobacteria;c__Actinobacteria;o__Actinomycetales	339	0.0196244	0.333615	0.333615	0.0690496	0.0563147
k__Bacteria;p__Firmicutes;c__Erysipelotrichi;o__Erysipelotrichales	298.5	0.167923	0.74507	1	0.0051011	0.0038396
k__Bacteria;p__TM7;c__TM7-3;o__	297.5	0.17528	0.74507	1	0.00869797	0.00624042
k__Bacteria;p__TM7;c__TM7-3;o__CW040	297.5	0.175311	0.74507	1	0.00610606	0.00439209
k__Bacteria;p__Actinobacteria;c__Coriobacteriia;o__Coriobacteriales	290	0.238576	0.811159	1	0.0136163	0.00849081
k__Bacteria;p__Firmicutes;c__Bacilli;o__Lactobacillales	276	0.396144	0.811577	1	0.127411	0.155441
k__Bacteria;p__Proteobacteria;c__Betaproteobacteria;o__Burkholderiales	275.5	0.402671	0.811577	1	0.00161254	0.00415684
k__Bacteria;p__Proteobacteria;c__Betaproteobacteria;o__Neisseriales	274	0.422907	0.811577	1	0.0778946	0.0651631
k__Bacteria;p__Firmicutes;c__Bacilli;Other	264	0.571567	0.811577	1	0.0052074	0.00347918
k__Bacteria;p__SR1;c__;o__	263.5	0.579299	0.811577	1	0.0082758	0.00678054
k__Bacteria;p__Bacteroidetes;c__Bacteroidia;o__Bacteroidales	263	0.587739	0.811577	1	0.43315	0.413099
k__Bacteria;p__Proteobacteria;c__Epsilonproteobacteria;o__Campylobacterales	261.5	0.612286	0.811577	1	0.0080237	0.00887464
k__Bacteria;p__Fusobacteria;c__Fusobacteriia;o__Fusobacteriales	261	0.620618	0.811577	1	0.0792323	0.0855565
k__Bacteria;p__Bacteroidetes;c__Flavobacteriia;o__Flavobacteriales	258	0.671341	0.815199	1	0.00641681	0.017539
k__Bacteria;p__Firmicutes;c__Bacilli;o__Gemellales	252	0.777297	0.880937	1	0.0102284	0.013942
k__Bacteria;p__Proteobacteria;c__Gammaproteobacteria;o__Pasteurellales	247	0.868951	0.92326	1	0.0310458	0.0298379
k__Bacteria;p__Firmicutes;c__Clostridia;o__Clostridiales	242	0.9624	0.9624	1	0.10893	0.116853

## Sheet: Family
OTU	Test-Statistic	P	FDR_P	Bonferroni_P	Control_mean	PCOS_mean
k__Bacteria;p__Actinobacteria;c__Actinobacteria;o__Actinomycetales;f__Micrococcaceae	326.5	0.0414604	0.724054	1	0.0431397	0.0306907
k__Bacteria;p__Bacteroidetes;c__Bacteroidia;o__Bacteroidales;f__[Paraprevotellaceae]	304	0.131428	0.724054	1	0.0865709	0.0675777
k__Bacteria;p__Firmicutes;c__Clostridia;o__Clostridiales;f__Lachnospiraceae	299	0.164319	0.724054	1	0.011612	0.00851141
k__Bacteria;p__Firmicutes;c__Erysipelotrichi;o__Erysipelotrichales;f__Erysipelotrichaceae	298.5	0.167923	0.724054	1	0.0051011	0.0038396
k__Bacteria;p__TM7;c__TM7-3;o__CW040;f__F16	298	0.171572	0.724054	1	0.00286463	0.00222649
k__Bacteria;p__TM7;c__TM7-3;o__;f__	297.5	0.17528	0.724054	1	0.00869797	0.00624042
k__Bacteria;p__Bacteroidetes;c__Flavobacteriia;o__Flavobacteriales;Other	286.5	0.230782	0.724054	1	0.00126287	0.0116364
k__Bacteria;p__Actinobacteria;c__Coriobacteriia;o__Coriobacteriales;f__Coriobacteriaceae	290	0.238576	0.724054	1	0.0136163	0.00849081
k__Bacteria;p__TM7;c__TM7-3;o__CW040;f__	287.5	0.262806	0.724054	1	0.00324143	0.0021656
k__Bacteria;p__Bacteroidetes;c__Flavobacteriia;o__Flavobacteriales;f__Flavobacteriaceae	280	0.345779	0.724054	1	0.0035682	0.00416149
k__Bacteria;p__Firmicutes;c__Bacilli;o__Lactobacillales;f__Streptococcaceae	279	0.357971	0.724054	1	0.110768	0.137575
k__Bacteria;p__Firmicutes;c__Clostridia;o__Clostridiales;f__[Mogibacteriaceae]	278.5	0.364116	0.724054	1	0.00245466	0.00166016
k__Bacteria;p__Firmicutes;c__Bacilli;o__Lactobacillales;f__Carnobacteriaceae	277	0.383155	0.724054	1	0.0166431	0.0178665
k__Bacteria;p__Proteobacteria;c__Betaproteobacteria;o__Burkholderiales;f__Burkholderiaceae	275.5	0.402671	0.724054	1	0.00161254	0.00415684
k__Bacteria;p__Bacteroidetes;c__Flavobacteriia;o__Flavobacteriales;f__[Weeksellaceae]	275	0.409346	0.724054	1	0.00158575	0.00174107
k__Bacteria;p__Proteobacteria;c__Betaproteobacteria;o__Neisseriales;f__Neisseriaceae	274	0.422907	0.724054	1	0.0778946	0.0651631
k__Bacteria;p__Fusobacteria;c__Fusobacteriia;o__Fusobacteriales;f__Fusobacteriaceae	272	0.450701	0.724054	1	0.0452269	0.0617873
k__Bacteria;p__Bacteroidetes;c__Bacteroidia;o__Bacteroidales;f__Porphyromonadaceae	270	0.4795	0.724054	1	0.047251	0.0535446
k__Bacteria;p__Fusobacteria;c__Fusobacteriia;o__Fusobacteriales;f__Leptotrichiaceae	266	0.539977	0.724054	1	0.0340054	0.0237692
k__Bacteria;p__Firmicutes;c__Bacilli;Other;Other	264	0.571567	0.724054	1	0.0052074	0.00347918
k__Bacteria;p__SR1;c__;o__;f__	263.5	0.579299	0.724054	1	0.0082758	0.00678054
k__Bacteria;p__Firmicutes;c__Clostridia;o__Clostridiales;f__	263.5	0.579607	0.724054	1	0.0025753	0.00270071
k__Bacteria;p__Proteobacteria;c__Epsilonproteobacteria;o__Campylobacterales;f__Campylobacteraceae	261.5	0.612286	0.724054	1	0.0080237	0.00887464
k__Bacteria;p__Actinobacteria;c__Actinobacteria;o__Actinomycetales;f__Actinomycetaceae	261	0.620618	0.724054	1	0.0259099	0.025624
k__Bacteria;p__Firmicutes;c__Clostridia;o__Clostridiales;f__Veillonellaceae	256	0.706082	0.790812	1	0.0922885	0.10398
k__Bacteria;p__Firmicutes;c__Bacilli;o__Gemellales;f__Gemellaceae	252	0.777297	0.83709	1	0.0102284	0.013942
k__Bacteria;p__Proteobacteria;c__Gammaproteobacteria;o__Pasteurellales;f__Pasteurellaceae	247	0.868951	0.901134	1	0.0310458	0.0298379
k__Bacteria;p__Bacteroidetes;c__Bacteroidia;o__Bacteroidales;f__Prevotellaceae	241	0.981195	0.981195	1	0.299329	0.291977

## Sheet: Genus
OTU	Test-Statistic	P	FDR_P	Bonferroni_P	Control_mean	PCOS_mean
k__Bacteria;p__Firmicutes;c__Clostridia;o__Clostridiales;f__Lachnospiraceae;g__	365.5	0.00292594	0.102408	0.102408	0.00642859	0.00260596
k__Bacteria;p__Actinobacteria;c__Actinobacteria;o__Actinomycetales;f__Micrococcaceae;g__Rothia	326.5	0.0414604	0.725556	1	0.0431397	0.0306907
k__Bacteria;p__Bacteroidetes;c__Bacteroidia;o__Bacteroidales;f__[Paraprevotellaceae];g__[Prevotella]	304	0.131428	0.740088	1	0.0865709	0.0675777
k__Bacteria;p__Firmicutes;c__Erysipelotrichi;o__Erysipelotrichales;f__Erysipelotrichaceae;g__Bulleidia	298.5	0.167923	0.740088	1	0.0051011	0.0038396
k__Bacteria;p__TM7;c__TM7-3;o__CW040;f__F16;g__	298	0.171572	0.740088	1	0.00286463	0.00222649
k__Bacteria;p__TM7;c__TM7-3;o__;f__;g__	297.5	0.17528	0.740088	1	0.00869797	0.00624042
k__Bacteria;p__Firmicutes;c__Clostridia;o__Clostridiales;f__Veillonellaceae;g__Selenomonas	291	0.22925	0.740088	1	0.00332929	0.00531037
k__Bacteria;p__Bacteroidetes;c__Flavobacteriia;o__Flavobacteriales;Other;Other	286.5	0.230782	0.740088	1	0.00126287	0.0116364
k__Bacteria;p__Actinobacteria;c__Coriobacteriia;o__Coriobacteriales;f__Coriobacteriaceae;g__Atopobium	290	0.238576	0.740088	1	0.0136163	0.00849081
k__Bacteria;p__TM7;c__TM7-3;o__CW040;f__;g__	287.5	0.262806	0.740088	1	0.00324143	0.0021656
k__Bacteria;p__Fusobacteria;c__Fusobacteriia;o__Fusobacteriales;f__Leptotrichiaceae;g__Leptotrichia	283	0.310812	0.740088	1	0.0340026	0.0214128
k__Bacteria;p__Bacteroidetes;c__Bacteroidia;o__Bacteroidales;f__Porphyromonadaceae;g__Tannerella	282	0.321909	0.740088	1	0.000711508	0.00159015
k__Bacteria;p__Bacteroidetes;c__Flavobacteriia;o__Flavobacteriales;f__Flavobacteriaceae;g__Capnocytophaga	280	0.345779	0.740088	1	0.0035682	0.00416149
k__Bacteria;p__Firmicutes;c__Bacilli;o__Lactobacillales;f__Streptococcaceae;g__Streptococcus	279	0.357971	0.740088	1	0.110768	0.137575
k__Bacteria;p__Firmicutes;c__Clostridia;o__Clostridiales;f__[Mogibacteriaceae];g__	278.5	0.364116	0.740088	1	0.00245466	0.00166016
k__Bacteria;p__Fusobacteria;c__Fusobacteriia;o__Fusobacteriales;f__Leptotrichiaceae;g__	259	0.369179	0.740088	1	2.76889e-06	0.00235638
k__Bacteria;p__Firmicutes;c__Bacilli;o__Lactobacillales;f__Carnobacteriaceae;g__Granulicatella	277	0.383155	0.740088	1	0.0166431	0.0178665
k__Bacteria;p__Proteobacteria;c__Betaproteobacteria;o__Burkholderiales;f__Burkholderiaceae;g__Lautropia	275.5	0.402671	0.740088	1	0.00161254	0.00415684
k__Bacteria;p__Bacteroidetes;c__Flavobacteriia;o__Flavobacteriales;f__[Weeksellaceae];g__	275	0.409346	0.740088	1	0.00158575	0.00174107
k__Bacteria;p__Proteobacteria;c__Betaproteobacteria;o__Neisseriales;f__Neisseriaceae;g__Neisseria	274	0.422907	0.740088	1	0.0767563	0.0638407
k__Bacteria;p__Fusobacteria;c__Fusobacteriia;o__Fusobacteriales;f__Fusobacteriaceae;g__Fusobacterium	272	0.450701	0.749022	1	0.0452269	0.0617873
k__Bacteria;p__Proteobacteria;c__Gammaproteobacteria;o__Pasteurellales;f__Pasteurellaceae;g__Actinobacillus	266	0.539891	0.749022	1	0.0009435	0.00143029
k__Bacteria;p__Bacteroidetes;c__Bacteroidia;o__Bacteroidales;f__Porphyromonadaceae;g__Porphyromonas	266	0.539991	0.749022	1	0.0465395	0.0519545
k__Bacteria;p__Firmicutes;c__Bacilli;Other;Other;Other	264	0.571567	0.749022	1	0.0052074	0.00347918
k__Bacteria;p__SR1;c__;o__;f__;g__	263.5	0.579299	0.749022	1	0.0082758	0.00678054
k__Bacteria;p__Firmicutes;c__Clostridia;o__Clostridiales;f__;g__	263.5	0.579607	0.749022	1	0.0025753	0.00270071
k__Bacteria;p__Firmicutes;c__Clostridia;o__Clostridiales;f__Lachnospiraceae;g__Oribacterium	262	0.604078	0.749022	1	0.00518342	0.00590546
k__Bacteria;p__Proteobacteria;c__Epsilonproteobacteria;o__Campylobacterales;f__Campylobacteraceae;g__Campylobacter	261.5	0.612286	0.749022	1	0.0080237	0.00887464
k__Bacteria;p__Actinobacteria;c__Actinobacteria;o__Actinomycetales;f__Actinomycetaceae;g__Actinomyces	261	0.620618	0.749022	1	0.0259099	0.025624
k__Bacteria;p__Firmicutes;c__Clostridia;o__Clostridiales;f__Veillonellaceae;g__Veillonella	254	0.741413	0.847142	1	0.0889592	0.09867
k__Bacteria;p__Firmicutes;c__Bacilli;o__Gemellales;f__Gemellaceae;g__Gemella	253.5	0.750326	0.847142	1	0.00149993	0.00203397
k__Bacteria;p__Proteobacteria;c__Gammaproteobacteria;o__Pasteurellales;f__Pasteurellaceae;g__Haemophilus	249	0.832004	0.910004	1	0.0301023	0.0284076
k__Bacteria;p__Firmicutes;c__Bacilli;o__Gemellales;f__Gemellaceae;g__	246	0.887525	0.941315	1	0.00872844	0.011908
k__Bacteria;p__Proteobacteria;c__Betaproteobacteria;o__Neisseriales;f__Neisseriaceae;g__	242	0.961258	0.981195	1	0.0011383	0.00132247
k__Bacteria;p__Bacteroidetes;c__Bacteroidia;o__Bacteroidales;f__Prevotellaceae;g__Prevotella	241	0.981195	0.981195	1	0.299329	0.291977

## Sheet: OTU
OTU	Test-Statistic	P	FDR_P	Bonferroni_P	Control_mean	PCOS_mean	taxonomy
4327323	363.5	0.00340925	0.446612	0.446612	0.00642859	0.00260596	k__Bacteria;p__Firmicutes;c__Clostridia;o__Clostridiales;f__Lachnospiraceae;g__;s__
252843	341.5	0.00895217	0.586367	1	0.0161348	0.00977087	k__Bacteria;p__Fusobacteria;c__Fusobacteriia;o__Fusobacteriales;f__Leptotrichiaceae;g__Leptotrichia;s__
4455250	325.5	0.0438631	0.758265	1	0.0198496	0.0274787	k__Bacteria;p__Firmicutes;c__Bacilli;o__Lactobacillales;f__Streptococcaceae;g__Streptococcus;s__
915452	322.5	0.0518134	0.758265	1	0.00792472	0.0162838	k__Bacteria;p__Firmicutes;c__Clostridia;o__Clostridiales;f__Veillonellaceae;g__Veillonella;s__parvula
2469654	319	0.0624114	0.758265	1	0.0435912	0.0401386	k__Bacteria;p__Bacteroidetes;c__Bacteroidia;o__Bacteroidales;f__[Paraprevotellaceae];g__[Prevotella];s__
444857	317	0.0694399	0.758265	1	0.0401558	0.0547766	k__Bacteria;p__Fusobacteria;c__Fusobacteriia;o__Fusobacteriales;f__Fusobacteriaceae;g__Fusobacterium;s__
4480777	316.5	0.0704516	0.758265	1	0.0339822	0.0280446	k__Bacteria;p__Bacteroidetes;c__Bacteroidia;o__Bacteroidales;f__Prevotellaceae;g__Prevotella;s__
4338511	313	0.0836782	0.758265	1	0.00175104	0.00133659	k__Bacteria;p__Bacteroidetes;c__Flavobacteriia;o__Flavobacteriales;f__Flavobacteriaceae;g__Capnocytophaga;s__
983098	312	0.089426	0.758265	1	0.000823339	0.00150177	k__Bacteria;p__Bacteroidetes;c__Flavobacteriia;o__Flavobacteriales;f__Flavobacteriaceae;g__Capnocytophaga;s__
4315069	312	0.089686	0.758265	1	0.0109228	0.0114972	k__Bacteria;p__Firmicutes;c__Bacilli;o__Lactobacillales;f__Streptococcaceae;g__Streptococcus;s__
4335450	270	0.105652	0.758265	1	2.76889e-06	0.00235638	k__Bacteria;p__Fusobacteria;c__Fusobacteriia;o__Fusobacteriales;f__Leptotrichiaceae;g__;s__
4321397	305.5	0.118777	0.758265	1	0.0086415	0.0149978	k__Bacteria;p__Bacteroidetes;c__Bacteroidia;o__Bacteroidales;f__Prevotellaceae;g__Prevotella;s__
4458304	306	0.119012	0.758265	1	0.0192522	0.012116	k__Bacteria;p__Bacteroidetes;c__Bacteroidia;o__Bacteroidales;f__Prevotellaceae;g__Prevotella
525966	306	0.119247	0.758265	1	0.00959789	0.00756807	k__Bacteria;p__Firmicutes;c__Bacilli;o__Lactobacillales;f__Streptococcaceae;g__Streptococcus;s__
4465204	305.5	0.121833	0.758265	1	0.00228424	0.00212175	k__Bacteria;p__Bacteroidetes;c__Bacteroidia;o__Bacteroidales;f__[Paraprevotellaceae];g__[Prevotella];s__tannerae
4307843	305.5	0.122493	0.758265	1	0.00158575	0.00174107	k__Bacteria;p__Bacteroidetes;c__Flavobacteriia;o__Flavobacteriales;f__[Weeksellaceae];g__;s__
870762	298.5	0.127003	0.758265	1	0.00126287	0.0116364	k__Bacteria;p__Bacteroidetes;c__Flavobacteriia;o__Flavobacteriales
3866487	304.5	0.128414	0.758265	1	0.00296698	0.00374391	k__Bacteria;p__Firmicutes;c__Clostridia;o__Clostridiales;f__Lachnospiraceae;g__Oribacterium;s__
4295238	303.5	0.134304	0.758265	1	0.0988791	0.0980502	k__Bacteria;p__Bacteroidetes;c__Bacteroidia;o__Bacteroidales;f__Prevotellaceae;g__Prevotella;s__melaninogenica
526682	303	0.137453	0.758265	1	0.0201747	0.0199748	k__Bacteria;p__Actinobacteria;c__Actinobacteria;o__Actinomycetales;f__Actinomycetaceae;g__Actinomyces;s__
4339002	301.5	0.147108	0.758265	1	0.000857121	0.00267508	k__Bacteria;p__Firmicutes;c__Clostridia;o__Clostridiales;f__Veillonellaceae;g__Selenomonas;s__
518865	301	0.150352	0.758265	1	0.00179386	0.00174677	k__Bacteria;p__Fusobacteria;c__Fusobacteriia;o__Fusobacteriales;f__Fusobacteriaceae;g__Fusobacterium;s__
1937180	301	0.150352	0.758265	1	0.00104117	0.00218946	k__Bacteria;p__Fusobacteria;c__Fusobacteriia;o__Fusobacteriales;f__Fusobacteriaceae;g__Fusobacterium;s__
625159	301	0.150495	0.758265	1	0.0104619	0.00673385	k__Bacteria;p__Bacteroidetes;c__Bacteroidia;o__Bacteroidales;f__Prevotellaceae;g__Prevotella;s__
4465561	301	0.150495	0.758265	1	0.0267829	0.0313116	k__Bacteria;p__Bacteroidetes;c__Bacteroidia;o__Bacteroidales;f__Prevotellaceae;g__Prevotella;s__melaninogenica
1086036	301	0.150495	0.758265	1	0.0231533	0.0288808	k__Bacteria;p__Bacteroidetes;c__Bacteroidia;o__Bacteroidales;f__Prevotellaceae;g__Prevotella;s__nanceiensis
4440670	293.5	0.168332	0.803041	1	0.00310767	0.00205816	k__Bacteria;p__Firmicutes;c__Clostridia;o__Clostridiales;f__Veillonellaceae;g__Veillonella;s__
4447416	297.5	0.171642	0.803041	1	0.0153021	0.0198975	k__Bacteria;p__Proteobacteria;c__Betaproteobacteria;o__Neisseriales;f__Neisseriaceae;g__Neisseria;s__
523025	296	0.17953	0.81098	1	0.00554604	0.00861249	k__Bacteria;p__Firmicutes;c__Bacilli;o__Lactobacillales;f__Streptococcaceae;g__Streptococcus;s__
586066	294.5	0.19875	0.867875	1	0.00547036	0.00534407	k__Bacteria;p__Bacteroidetes;c__Bacteroidia;o__Bacteroidales;f__Prevotellaceae;g__Prevotella;s__
977292	292	0.218307	0.91019	1	0.00983665	0.00666182	k__Bacteria;p__Bacteroidetes;c__Bacteroidia;o__Bacteroidales;f__[Paraprevotellaceae];g__[Prevotella];s__
584516	291	0.229299	0.91019	1	0.00286463	0.00222649	k__Bacteria;p__TM7;c__TM7-3;o__CW040;f__F16;g__;s__
516648	276	0.24736	0.91019	1	0.00604973	0.00108505	k__Bacteria;p__Actinobacteria;c__Actinobacteria;o__Actinomycetales;f__Micrococcaceae;g__Rothia;s__mucilaginosa
851938	289	0.248081	0.91019	1	0.0051011	0.0038396	k__Bacteria;p__Firmicutes;c__Erysipelotrichi;o__Erysipelotrichales;f__Erysipelotrichaceae;g__Bulleidia;s__
4308270	288	0.252291	0.91019	1	0.00150393	0.00109769	k__Bacteria;p__Bacteroidetes;c__Bacteroidia;o__Bacteroidales;f__Prevotellaceae;g__Prevotella
4443201	287.5	0.262486	0.91019	1	0.000711508	0.00159015	k__Bacteria;p__Bacteroidetes;c__Bacteroidia;o__Bacteroidales;f__Porphyromonadaceae;g__Tannerella;s__
4393962	287.5	0.262857	0.91019	1	0.00869797	0.00624042	k__Bacteria;p__TM7;c__TM7-3;o__;f__;g__;s__
1000547	287	0.264025	0.91019	1	0.00628847	0.00659823	k__Bacteria;p__Firmicutes;c__Bacilli;o__Lactobacillales;f__Streptococcaceae;g__Streptococcus;s__
516198	285	0.287635	0.920998	1	0.00548243	0.00281463	k__Bacteria;p__Proteobacteria;c__Betaproteobacteria;o__Neisseriales;f__Neisseriaceae;g__Neisseria;s__
952003	283	0.310812	0.920998	1	0.0335392	0.0249544	k__Bacteria;p__Actinobacteria;c__Actinobacteria;o__Actinomycetales;f__Micrococcaceae;g__Rothia
1042850	283	0.310812	0.920998	1	0.0112346	0.00201289	k__Bacteria;p__Fusobacteria;c__Fusobacteriia;o__Fusobacteriales;f__Leptotrichiaceae;g__Leptotrichia;s__
4404220	282.5	0.31625	0.920998	1	0.0009435	0.00143029	k__Bacteria;p__Proteobacteria;c__Gammaproteobacteria;o__Pasteurellales;f__Pasteurellaceae;g__Actinobacillus;s__
863124	281.5	0.327959	0.920998	1	0.00499254	0.00736504	k__Bacteria;p__Firmicutes;c__Bacilli;o__Lactobacillales;f__Streptococcaceae;g__Streptococcus;s__
4451251	281	0.333803	0.920998	1	0.0136163	0.00849081	k__Bacteria;p__Actinobacteria;c__Coriobacteriia;o__Coriobacteriales;f__Coriobacteriaceae;g__Atopobium;s__
1076557	281	0.333854	0.920998	1	0.00553642	0.00483393	k__Bacteria;p__Firmicutes;c__Bacilli;o__Lactobacillales;f__Streptococcaceae;g__Streptococcus;s__
4307790	280.5	0.339033	0.920998	1	0.00137942	0.0013024	k__Bacteria;p__Firmicutes;c__Clostridia;o__Clostridiales;f__Veillonellaceae;g__Selenomonas;s__
4365684	280.5	0.33963	0.920998	1	0.00324143	0.0021656	k__Bacteria;p__TM7;c__TM7-3;o__CW040;f__;g__;s__
4387092	280	0.345779	0.920998	1	0.000968605	0.00168435	k__Bacteria;p__Fusobacteria;c__Fusobacteriia;o__Fusobacteriales;f__Fusobacteriaceae;g__Fusobacterium;s__
4395661	278.5	0.35857	0.920998	1	0.00456795	0.00512912	k__Bacteria;p__Firmicutes;c__Bacilli;o__Lactobacillales;f__Streptococcaceae;g__Streptococcus;s__
4385687	278.5	0.364049	0.920998	1	0.0173209	0.0240121	k__Bacteria;p__Bacteroidetes;c__Bacteroidia;o__Bacteroidales;f__Prevotellaceae;g__Prevotella;s__melaninogenica
4376255	277	0.383104	0.920998	1	0.00231218	0.00243843	k__Bacteria;p__Actinobacteria;c__Actinobacteria;o__Actinomycetales;f__Micrococcaceae;g__Rothia;s__dentocariosa
4113615	276.5	0.389566	0.920998	1	0.00161254	0.00415684	k__Bacteria;p__Proteobacteria;c__Betaproteobacteria;o__Burkholderiales;f__Burkholderiaceae;g__Lautropia;s__
522025	276.5	0.3896	0.920998	1	0.00328902	0.00614751	k__Bacteria;p__Firmicutes;c__Bacilli;o__Lactobacillales;f__Streptococcaceae;g__Streptococcus;s__
4294954	276	0.395327	0.920998	1	0.000993821	0.00132313	k__Bacteria;p__Bacteroidetes;c__Flavobacteriia;o__Flavobacteriales;f__Flavobacteriaceae;g__Capnocytophaga;s__
4396235	276	0.396044	0.920998	1	0.0506424	0.038113	k__Bacteria;p__Proteobacteria;c__Betaproteobacteria;o__Neisseriales;f__Neisseriaceae;g__Neisseria;s__subflava
875735	275.5	0.402704	0.920998	1	0.00378819	0.00430763	k__Bacteria;p__Actinobacteria;c__Actinobacteria;o__Actinomycetales;f__Actinomycetaceae;g__Actinomyces;s__
927991	269	0.40598	0.920998	1	0.0021744	0.00301004	k__Bacteria;p__Proteobacteria;c__Betaproteobacteria;o__Neisseriales;f__Neisseriaceae;g__Neisseria;s__
4321398	275	0.409379	0.920998	1	0.00333081	0.00281806	k__Bacteria;p__Bacteroidetes;c__Bacteroidia;o__Bacteroidales;f__Prevotellaceae;g__Prevotella;s__
995373	274.5	0.414801	0.920998	1	0.00440307	0.00491535	k__Bacteria;p__Firmicutes;c__Bacilli;o__Lactobacillales;f__Streptococcaceae;g__Streptococcus;s__
4329788	273	0.436434	0.952392	1	0.00149156	0.00152243	k__Bacteria;p__Firmicutes;c__Clostridia;o__Clostridiales;f__;g__;s__
4335578	272.5	0.44348	0.952392	1	0.00245466	0.00166016	k__Bacteria;p__Firmicutes;c__Clostridia;o__Clostridiales;f__[Mogibacteriaceae];g__;s__
4310398	271	0.46452	0.966561	1	0.00550374	0.00295213	k__Bacteria;p__Bacteroidetes;c__Bacteroidia;o__Bacteroidales;f__Prevotellaceae;g__Prevotella;s__nanceiensis
New.ReferenceOTU65	271	0.464835	0.966561	1	0.00109274	0.00133289	k__Bacteria;p__Firmicutes;c__Clostridia;o__Clostridiales;f__Veillonellaceae;g__Selenomonas;s__
1086582	269.5	0.486746	0.980432	1	0.00315506	5.53128e-06	k__Bacteria;p__Proteobacteria;c__Betaproteobacteria;o__Neisseriales;f__Neisseriaceae;g__Neisseria;s__
4409962	269	0.493505	0.980432	1	0.0287112	0.0277397	k__Bacteria;p__Firmicutes;c__Clostridia;o__Clostridiales;f__Veillonellaceae;g__Veillonella;s__dispar
523036	267	0.52446	0.980432	1	0.00513008	0.00793399	k__Bacteria;p__Firmicutes;c__Bacilli;o__Gemellales;f__Gemellaceae;g__;s__
4330849	266	0.531767	0.980432	1	0.00771509	0.00410907	k__Bacteria;p__SR1;c__;o__;f__;g__;s__
971038	266.5	0.532183	0.980432	1	0.0052074	0.00347918	k__Bacteria;p__Firmicutes;c__Bacilli
4384044	265.5	0.547446	0.980432	1	0.0044155	0.00315553	k__Bacteria;p__Firmicutes;c__Bacilli;o__Lactobacillales;f__Streptococcaceae;g__Streptococcus;s__
4430826	265	0.555676	0.980432	1	0.00371484	0.0067343	k__Bacteria;p__Fusobacteria;c__Fusobacteriia;o__Fusobacteriales;f__Leptotrichiaceae;g__Leptotrichia;s__
93000	264	0.570301	0.980432	1	0.00909201	0.00568855	k__Bacteria;p__Bacteroidetes;c__Bacteroidia;o__Bacteroidales;f__[Paraprevotellaceae];g__[Prevotella];s__
4301737	263.5	0.577886	0.980432	1	0.0272394	0.0293293	k__Bacteria;p__Bacteroidetes;c__Bacteroidia;o__Bacteroidales;f__Porphyromonadaceae;g__Porphyromonas;s__
New.ReferenceOTU238	263.5	0.579353	0.980432	1	0.0287176	0.013063	k__Bacteria;p__Bacteroidetes;c__Bacteroidia;o__Bacteroidales;f__Prevotellaceae;g__Prevotella;s__melaninogenica
1069592	263.5	0.57962	0.980432	1	0.0111357	0.0119943	k__Bacteria;p__Firmicutes;c__Bacilli;o__Lactobacillales;f__Carnobacteriaceae;g__Granulicatella;s__
767270	263	0.5848	0.980432	1	0.00787212	0.00774894	k__Bacteria;p__Bacteroidetes;c__Bacteroidia;o__Bacteroidales;f__Porphyromonadaceae;g__Porphyromonas;s__
4319899	262.5	0.594647	0.980432	1	0.00126741	0.00139015	k__Bacteria;p__Fusobacteria;c__Fusobacteriia;o__Fusobacteriales;f__Fusobacteriaceae;g__Fusobacterium;s__
530164	262	0.604065	0.980432	1	0.00420907	0.00780528	k__Bacteria;p__Bacteroidetes;c__Bacteroidia;o__Bacteroidales;f__Porphyromonadaceae;g__Porphyromonas;s__
4400869	261.5	0.60914	0.980432	1	0.000560718	0.00267147	k__Bacteria;p__SR1;c__;o__;f__;g__;s__
1070904	260	0.610529	0.980432	1	0.0167004	0.0117274	k__Bacteria;p__Firmicutes;c__Clostridia;o__Clostridiales;f__Veillonellaceae;g__Veillonella;s__dispar
4451252	261.5	0.612135	0.980432	1	0.00543715	0.00969506	k__Bacteria;p__Bacteroidetes;c__Bacteroidia;o__Bacteroidales;f__Prevotellaceae;g__Prevotella;s__melaninogenica
73324	261	0.614877	0.980432	1	0.000523153	0.00247558	k__Bacteria;p__Bacteroidetes;c__Bacteroidia;o__Bacteroidales;f__Prevotellaceae;g__Prevotella;s__
993647	261	0.620544	0.980432	1	0.00426031	0.00479637	k__Bacteria;p__Firmicutes;c__Bacilli;o__Lactobacillales;f__Carnobacteriaceae;g__Granulicatella;s__
868817	260	0.637352	0.980432	1	0.00306361	0.00404617	k__Bacteria;p__Firmicutes;c__Bacilli;o__Lactobacillales;f__Streptococcaceae;g__Streptococcus;s__
4337090	259	0.650875	0.980432	1	0.00290504	0.00389076	k__Bacteria;p__Firmicutes;c__Bacilli;o__Lactobacillales;f__Streptococcaceae;g__Streptococcus;s__
573034	259	0.654033	0.980432	1	0.00443191	0.00294848	k__Bacteria;p__Bacteroidetes;c__Bacteroidia;o__Bacteroidales;f__Porphyromonadaceae;g__Porphyromonas;s__
1084906	258	0.671177	0.980432	1	0.00212387	0.00408092	k__Bacteria;p__Firmicutes;c__Bacilli;o__Lactobacillales;f__Streptococcaceae;g__Streptococcus;s__
New.ReferenceOTU34	257	0.673081	0.980432	1	0.00963939	0.00506297	k__Bacteria;p__Bacteroidetes;c__Bacteroidia;o__Bacteroidales;f__[Paraprevotellaceae];g__[Prevotella];s__
4306177	257	0.688552	0.980432	1	0.00239796	0.003507	k__Bacteria;p__Firmicutes;c__Bacilli;o__Lactobacillales;f__Streptococcaceae;g__Streptococcus;s__
4428042	255.5	0.71482	0.980432	1	0.00221578	0.00327121	k__Bacteria;p__Firmicutes;c__Bacilli;o__Lactobacillales;f__Streptococcaceae;g__Streptococcus;s__
4310395	255.5	0.71482	0.980432	1	0.00221644	0.00216155	k__Bacteria;p__Firmicutes;c__Clostridia;o__Clostridiales;f__Lachnospiraceae;g__Oribacterium;s__
4383918	255	0.723655	0.980432	1	0.0137259	0.0133762	k__Bacteria;p__Proteobacteria;c__Gammaproteobacteria;o__Pasteurellales;f__Pasteurellaceae;g__Haemophilus;s__parainfluenzae
4399761	254	0.741325	0.980432	1	0.00328639	0.00231332	k__Bacteria;p__Firmicutes;c__Bacilli;o__Lactobacillales;f__Streptococcaceae;g__Streptococcus;s__
239506	254	0.741386	0.980432	1	0.000970669	0.00175445	k__Bacteria;p__Bacteroidetes;c__Bacteroidia;o__Bacteroidales;f__Prevotellaceae;g__Prevotella;s__
4295743	254	0.741386	0.980432	1	0.0131093	0.0124717	k__Bacteria;p__Proteobacteria;c__Gammaproteobacteria;o__Pasteurellales;f__Pasteurellaceae;g__Haemophilus;s__parainfluenzae
988202	254	0.741413	0.980432	1	0.00221003	0.0103801	k__Bacteria;p__Firmicutes;c__Clostridia;o__Clostridiales;f__Veillonellaceae;g__Veillonella;s__dispar
4354173	253.5	0.750301	0.980432	1	0.00336063	0.009028	k__Bacteria;p__Firmicutes;c__Clostridia;o__Clostridiales;f__Veillonellaceae;g__Veillonella;s__dispar
916510	252	0.777274	0.980432	1	0.00205449	0.00307326	k__Bacteria;p__Firmicutes;c__Bacilli;o__Lactobacillales;f__Streptococcaceae;g__Streptococcus;s__
1019609	251.5	0.78631	0.980432	1	0.00247866	0.00243315	k__Bacteria;p__Firmicutes;c__Bacilli;o__Lactobacillales;f__Streptococcaceae;g__Streptococcus;s__
923098	251.5	0.786317	0.980432	1	0.0019497	0.00271877	k__Bacteria;p__Firmicutes;c__Bacilli;o__Lactobacillales;f__Streptococcaceae;g__Streptococcus;s__
1030575	251	0.79356	0.980432	1	0.00142331	0.00299583	k__Bacteria;p__Firmicutes;c__Bacilli;o__Lactobacillales;f__Streptococcaceae;g__Streptococcus;s__
1089121	251	0.795418	0.980432	1	0.00194705	0.00134151	k__Bacteria;p__Actinobacteria;c__Actinobacteria;o__Actinomycetales;f__Actinomycetaceae;g__Actinomyces;s__
1029151	251	0.795418	0.980432	1	0.00359837	0.00397403	k__Bacteria;p__Firmicutes;c__Bacilli;o__Gemellales;f__Gemellaceae;g__;s__
4390825	250.5	0.797472	0.980432	1	0.0011383	0.00132247	k__Bacteria;p__Proteobacteria;c__Betaproteobacteria;o__Neisseriales;f__Neisseriaceae;g__;s__
4347865	250.5	0.803662	0.980432	1	0.000957745	0.00284266	k__Bacteria;p__Firmicutes;c__Bacilli;o__Lactobacillales;f__Streptococcaceae;g__Streptococcus;s__
530206	250.5	0.80447	0.980432	1	0.00392645	0.00216828	k__Bacteria;p__Bacteroidetes;c__Bacteroidia;o__Bacteroidales;f__Prevotellaceae;g__Prevotella;s__melaninogenica
722854	250	0.813496	0.980432	1	0.00108374	0.00117828	k__Bacteria;p__Firmicutes;c__Clostridia;o__Clostridiales;f__;g__;s__
2662130	250	0.81358	0.980432	1	0.00661922	0.00837148	k__Bacteria;p__Firmicutes;c__Clostridia;o__Clostridiales;f__Veillonellaceae;g__Veillonella;s__parvula
956982	248.5	0.839964	0.980432	1	0.00669096	0.00368632	k__Bacteria;p__Bacteroidetes;c__Bacteroidia;o__Bacteroidales;f__[Paraprevotellaceae];g__[Prevotella];s__
873174	247.5	0.859547	0.980432	1	0.00737136	0.00425725	k__Bacteria;p__Firmicutes;c__Clostridia;o__Clostridiales;f__Veillonellaceae;g__Veillonella;s__dispar
4430300	246.5	0.877678	0.980432	1	0.00089109	0.00286634	k__Bacteria;p__Firmicutes;c__Bacilli;o__Lactobacillales;f__Streptococcaceae;g__Streptococcus;s__
1082539	246.5	0.878206	0.980432	1	0.00175717	0.00145261	k__Bacteria;p__Firmicutes;c__Bacilli;o__Lactobacillales;f__Streptococcaceae;g__Streptococcus;s__
1081134	246	0.887181	0.980432	1	0.00124707	0.00107586	k__Bacteria;p__Firmicutes;c__Bacilli;o__Lactobacillales;f__Carnobacteriaceae;g__Granulicatella;s__
4404224	246	0.887537	0.980432	1	0.00200487	0.00155672	k__Bacteria;p__Bacteroidetes;c__Bacteroidia;o__Bacteroidales;f__[Paraprevotellaceae];g__[Prevotella];s__
4473129	246	0.887537	0.980432	1	0.00326709	0.00255971	k__Bacteria;p__Proteobacteria;c__Gammaproteobacteria;o__Pasteurellales;f__Pasteurellaceae;g__Haemophilus;s__parainfluenzae
881857	245.5	0.896742	0.980432	1	0.00184312	0.00137045	k__Bacteria;p__Firmicutes;c__Bacilli;o__Lactobacillales;f__Streptococcaceae;g__Streptococcus;s__
509773	245.5	0.896851	0.980432	1	0.00113007	0.00176184	k__Bacteria;p__Firmicutes;c__Bacilli;o__Lactobacillales;f__Streptococcaceae;g__Streptococcus;s__
3166216	245	0.906166	0.980432	1	0.000880388	0.00164913	k__Bacteria;p__Firmicutes;c__Bacilli;o__Lactobacillales;f__Streptococcaceae;g__Streptococcus;s__
4469722	245	0.906186	0.980432	1	0.000854935	0.00256237	k__Bacteria;p__Bacteroidetes;c__Bacteroidia;o__Bacteroidales;f__Prevotellaceae;g__Prevotella;s__melaninogenica
31235	244.5	0.915491	0.980432	1	0.00291829	0.00289472	k__Bacteria;p__Fusobacteria;c__Fusobacteriia;o__Fusobacteriales;f__Leptotrichiaceae;g__Leptotrichia;s__
557665	244	0.921109	0.980432	1	0.00146859	0.00132674	k__Bacteria;p__Bacteroidetes;c__Bacteroidia;o__Bacteroidales;f__Prevotellaceae;g__Prevotella;s__
4393071	244	0.924881	0.980432	1	0.0080237	0.00887464	k__Bacteria;p__Proteobacteria;c__Epsilonproteobacteria;o__Campylobacterales;f__Campylobacteraceae;g__Campylobacter;s__
4408758	244	0.924886	0.980432	1	0.00391381	0.00187995	k__Bacteria;p__Firmicutes;c__Clostridia;o__Clostridiales;f__Veillonellaceae;g__Veillonella;s__dispar
970138	243.5	0.929729	0.980432	1	0.00278699	0.00412253	k__Bacteria;p__Bacteroidetes;c__Bacteroidia;o__Bacteroidales;f__Porphyromonadaceae;g__Porphyromonas;s__
4337755	243.5	0.934234	0.980432	1	0.00149993	0.00203397	k__Bacteria;p__Firmicutes;c__Bacilli;o__Gemellales;f__Gemellaceae;g__Gemella;s__
799211	243	0.936745	0.980432	1	0.0019745	0.00121965	k__Bacteria;p__Bacteroidetes;c__Bacteroidia;o__Bacteroidales;f__[Paraprevotellaceae];g__[Prevotella];s__
246785	243	0.943011	0.980432	1	0.00162533	0.00109744	k__Bacteria;p__Bacteroidetes;c__Bacteroidia;o__Bacteroidales;f__Prevotellaceae;g__Prevotella;s__
4318098	242.5	0.95249	0.98249	1	0.00243794	0.000273997	k__Bacteria;p__Firmicutes;c__Clostridia;o__Clostridiales;f__Veillonellaceae;g__Veillonella;s__dispar
2714267	241.5	0.971318	0.986852	1	0.00145705	0.00144133	k__Bacteria;p__Bacteroidetes;c__Bacteroidia;o__Bacteroidales;f__[Paraprevotellaceae];g__[Prevotella];s__tannerae
4309322	241.5	0.971785	0.986852	1	0.00123857	0.00221285	k__Bacteria;p__Actinobacteria;c__Actinobacteria;o__Actinomycetales;f__Micrococcaceae;g__Rothia;s__dentocariosa
4307391	241	0.981192	0.98874	1	0.00152181	0.00147501	k__Bacteria;p__Bacteroidetes;c__Bacteroidia;o__Bacteroidales;f__Prevotellaceae;g__Prevotella;s__melaninogenica
511378	240.5	0.990595	0.990595	1	0.00660223	0.00667019	k__Bacteria;p__Firmicutes;c__Clostridia;o__Clostridiales;f__Veillonellaceae;g__Veillonella
